# Supplementary material for: A stunning new species of Jamides Hübner, 1819 (Lepidoptera, Lycaenidae), with notes on sympatric congeners from the Bismarck Archipelago, Papua New Guinea
Source: Zookeys. 2016 Mar 7;(571):113–31. doi: 10.3897/zookeys.571.7356 (PMC4829804; doi:10.3897/zookeys.571.7356)
Supplement: XML Treatment for Jamides cyta [file zookeys.571.7356-treatment2.xml]

<!DOCTYPE tp:taxon-treatment
  PUBLIC "-//TaxonX//DTD Taxonomic Treatment Publishing DTD v0 20100105//EN" "tax-treatment-NSO.dtd">
<tp:taxon-treatment xmlns:tp="http://www.plazi.org/taxpub"><tp:treatment-meta><kwd-group><label>Taxon classification</label><kwd><named-content content-type="kingdom">Animalia</named-content></kwd><kwd><named-content content-type="order">Lepidoptera</named-content></kwd><kwd><named-content content-type="family">Lycaenidae</named-content></kwd></kwd-group><mixed-citation publication-type="journal"><person-group><name><surname>Müller</surname><given-names>Chris J.</given-names></name></person-group><article-title>A stunning new species of <italic><tp:taxon-name><tp:taxon-name-part taxon-name-part-type="genus">Jamides</tp:taxon-name-part></tp:taxon-name></italic> Hübner, 1819 (<tp:taxon-name><tp:taxon-name-part taxon-name-part-type="order">Lepidoptera</tp:taxon-name-part></tp:taxon-name>, <tp:taxon-name><tp:taxon-name-part taxon-name-part-type="family">Lycaenidae</tp:taxon-name-part></tp:taxon-name>), with notes on sympatric congeners from the Bismarck Archipelago, Papua New Guinea</article-title><source>Zookeys</source><day>7</day><month>3</month><year>2016</year><volume>2016</volume><issue>571</issue><fpage>113</fpage><lpage>131</lpage><pub-id pub-id-type="doi">10.3897/zookeys.571.7356</pub-id></mixed-citation></tp:treatment-meta><tp:nomenclature><tp:taxon-name>
              <tp:taxon-name-part taxon-name-part-type="genus">Jamides</tp:taxon-name-part>
              <tp:taxon-name-part taxon-name-part-type="species">cyta</tp:taxon-name-part>
            </tp:taxon-name><tp:taxon-authority>(Boisduval, 1832)</tp:taxon-authority><xref ref-type="fig" rid="F2">Figs 16–30</xref><xref ref-type="fig" rid="F4">, 47</xref><xref ref-type="fig" rid="F4">, 48</xref><xref ref-type="fig" rid="F6">, 55</xref><!--PageBreak--><!--PageBreak--><tp:nomenclature-citation-list><tp:nomenclature-citation><tp:taxon-name>
                  <tp:taxon-name-part taxon-name-part-type="genus">Catochrysops</tp:taxon-name-part> <tp:taxon-name-part taxon-name-part-type="species">cyta</tp:taxon-name-part></tp:taxon-name><comment>: <xref ref-type="bibr" rid="B1">Boisduval (1832</xref>: 87); TL: New Ireland.</comment></tp:nomenclature-citation></tp:nomenclature-citation-list></tp:nomenclature><tp:treatment-sec sec-type="Remarks"><title>Remarks.</title><p>The type (?types) of <italic><tp:taxon-name><tp:taxon-name-part taxon-name-part-type="genus">Jamides</tp:taxon-name-part> <tp:taxon-name-part taxon-name-part-type="species">cyta</tp:taxon-name-part></tp:taxon-name></italic> (Boisduval, 1832) were taken in New Ireland, during the voyage of the Astrolabe through the Indo-Pacific during the period 1826–1829. The Astrolabe, captained by Dumont d’Urville, visited at least three coastal <!--PageBreak--><!--PageBreak-->sites in New Ireland; Port Praslin, Hèvre Cartret (Carteret Bay) and Likiliki in the Bay of Frondeurs (=Slinger’s Bay) (<xref ref-type="bibr" rid="B5">Domeny de Rienzi 1838</xref>). Port Praslin and Carteret Bay are separated by about 15km on the western side of New Ireland near the southern tip, in the Cape Saint George Channel. The location of Slinger’s Bay is given as “on the N. coast of New Ireland. <named-content xmlns:xlink="http://www.w3.org/1999/xlink" content-type="dwc:verbatimCoordinates" xlink:type="simple">Lon. 151. E. Lat. 3. S.</named-content>” by <xref ref-type="bibr" rid="B28">Worcester (1817)</xref>. The type/s of <italic><tp:taxon-name><tp:taxon-name-part taxon-name-part-type="genus">Jamides</tp:taxon-name-part> <tp:taxon-name-part taxon-name-part-type="species">cyta</tp:taxon-name-part></tp:taxon-name></italic> have not been located. However, the description by Boisduval is clear, as follows:</p><p>“Ailes d'un bleu-argenté luisant; les inférieures avec une petite queue; dessous des quatre avec plusieurs raies blanches interrompues; les inférieures ayant en outré une rangée marginale de taches noires, don't les trois voisines du bord abdominal marquées de fauve et de vert doré.</p><p>Il a le port et la taille d’Elpis, auquel il resemble beaucoup.</p><p>Nouvelle-Irlande.”</p><p>Translated, this states that the insect (presumably a male), has “Wings a shiny silvery blue; the hindwings with a small tail; underside of the four [wings] with several broken white stripes; the hindwings additionally having a marginal band of black spots, of which the three adjacent [closest] to the abdominal [inner] margin are marked with fawn and golden green. It has the appearance and size of Elpis [<italic><tp:taxon-name><tp:taxon-name-part taxon-name-part-type="genus">Jamides</tp:taxon-name-part> <tp:taxon-name-part taxon-name-part-type="species">elpis</tp:taxon-name-part></tp:taxon-name></italic> (Godart,[1824])], which it closely resembles. New Ireland.”</p><p>The description above is pertinent only to the male of <italic><tp:taxon-name><tp:taxon-name-part taxon-name-part-type="genus">Jamides</tp:taxon-name-part> <tp:taxon-name-part taxon-name-part-type="species">cyta</tp:taxon-name-part></tp:taxon-name></italic>. The author has surveyed several sites throughout New Ireland, close to the localities visited by the Astrolabe, and found <italic><tp:taxon-name><tp:taxon-name-part taxon-name-part-type="genus">Jamides</tp:taxon-name-part> <tp:taxon-name-part taxon-name-part-type="species">cyta</tp:taxon-name-part></tp:taxon-name></italic> to be particularly common at all of the lowland sites.</p><p>
              <xref ref-type="bibr" rid="B26">Toxopeus (1930)</xref>, followed by <xref ref-type="bibr" rid="B17">Riley and Corbet (1938)</xref>, recognised that <italic><tp:taxon-name><tp:taxon-name-part taxon-name-part-type="species">cyta</tp:taxon-name-part></tp:taxon-name></italic> was the correct species name to be applied to the species known as <italic><tp:taxon-name><tp:taxon-name-part taxon-name-part-type="genus">Catochrysops</tp:taxon-name-part> <tp:taxon-name-part taxon-name-part-type="species">amphissa</tp:taxon-name-part></tp:taxon-name></italic> (C. &amp; R. Felder, 1860). Prior to that time, several subspecies of what are now known to represent <italic><tp:taxon-name><tp:taxon-name-part taxon-name-part-type="genus">Jamides</tp:taxon-name-part> <tp:taxon-name-part taxon-name-part-type="species">cyta</tp:taxon-name-part></tp:taxon-name></italic> were described under <italic><tp:taxon-name><tp:taxon-name-part taxon-name-part-type="species">amphissa</tp:taxon-name-part></tp:taxon-name></italic>, in particular several taxa from Maluku described by <xref ref-type="bibr" rid="B8">Fruhstorfer (1916)</xref>. <italic><tp:taxon-name><tp:taxon-name-part taxon-name-part-type="genus">Jamides</tp:taxon-name-part> <tp:taxon-name-part taxon-name-part-type="species">cyta</tp:taxon-name-part> <tp:taxon-name-part taxon-name-part-type="subspecies">amphissa</tp:taxon-name-part></tp:taxon-name></italic> is now known to be restricted to northern Maluku (<xref ref-type="bibr" rid="B15">Rawlins et al. 2014</xref>).</p><p>
              <xref ref-type="bibr" rid="B16">Ribbe (1899</xref>: 228) proposed the name <tp:taxon-name><tp:taxon-name-part taxon-name-part-type="genus">Lycaena</tp:taxon-name-part> <tp:taxon-name-part taxon-name-part-type="species">amphissina</tp:taxon-name-part> <tp:taxon-name-part taxon-name-part-type="infraspecific-rank">var.</tp:taxon-name-part> <tp:taxon-name-part taxon-name-part-type="variety">malaguna</tp:taxon-name-part></tp:taxon-name> for specimens collected in New Britain, Duke of York Islands and New Ireland. This taxon was considered by <xref ref-type="bibr" rid="B4">D’Abrera (1977</xref>: 355) to be a junior synonym of <italic><tp:taxon-name><tp:taxon-name-part taxon-name-part-type="genus">Jamides</tp:taxon-name-part> <tp:taxon-name-part taxon-name-part-type="species">cyta</tp:taxon-name-part> <tp:taxon-name-part taxon-name-part-type="subspecies">cyta</tp:taxon-name-part></tp:taxon-name></italic> and <xref ref-type="bibr" rid="B20">Takanami (1989</xref>: 50) designated a male lectotype from New Ireland (Neu-Mecklenburg) and recorded three paralectotypes. Both the lectotype and a female paralectotype are here-in illustrated (Figs <xref ref-type="fig" rid="F2">16–21</xref>).</p><fig id="F2" position="float" orientation="portrait"><label>Figures 16–30.</label><caption><p>
          <italic><tp:taxon-name><tp:taxon-name-part taxon-name-part-type="genus">Jamides</tp:taxon-name-part> <tp:taxon-name-part taxon-name-part-type="species">cyta</tp:taxon-name-part></tp:taxon-name></italic> adults (left side upperside and right side underside, where halved) and label data. <bold>16</bold> <tp:taxon-name><tp:taxon-name-part taxon-name-part-type="genus">Lampides</tp:taxon-name-part> <tp:taxon-name-part taxon-name-part-type="species">amphissina</tp:taxon-name-part> <tp:taxon-name-part taxon-name-part-type="infraspecific-rank">var.</tp:taxon-name-part> <tp:taxon-name-part taxon-name-part-type="variety">malaguna</tp:taxon-name-part></tp:taxon-name> lectotype ♂ upperside <bold>17</bold> As Fig. <xref ref-type="fig" rid="F2">16</xref>, underside <bold>18</bold> As Fig. <xref ref-type="fig" rid="F2">16</xref>, label data <bold>19</bold> <tp:taxon-name><tp:taxon-name-part taxon-name-part-type="genus">Lycaena</tp:taxon-name-part> <tp:taxon-name-part taxon-name-part-type="species">amphissina</tp:taxon-name-part> <tp:taxon-name-part taxon-name-part-type="infraspecific-rank">var.</tp:taxon-name-part> <tp:taxon-name-part taxon-name-part-type="variety">malaguna</tp:taxon-name-part></tp:taxon-name> paralectotype ♀ upperside <bold>20</bold> As Fig. <xref ref-type="fig" rid="F2">19</xref>, underside <bold>21</bold> As Fig. <xref ref-type="fig" rid="F2">19</xref>, label data <bold>22</bold> <italic><tp:taxon-name><tp:taxon-name-part taxon-name-part-type="genus">Jamides</tp:taxon-name-part> <tp:taxon-name-part taxon-name-part-type="species">cyta</tp:taxon-name-part> <tp:taxon-name-part taxon-name-part-type="subspecies">cyta</tp:taxon-name-part></tp:taxon-name></italic> ♂ (halved) (New Britain) <bold>23</bold> <italic><tp:taxon-name><tp:taxon-name-part taxon-name-part-type="genus">Jamides</tp:taxon-name-part> <tp:taxon-name-part taxon-name-part-type="species">cyta</tp:taxon-name-part> <tp:taxon-name-part taxon-name-part-type="subspecies">cyta</tp:taxon-name-part></tp:taxon-name></italic> ♀ (halved) (New Britain) <bold>24</bold> <italic><tp:taxon-name><tp:taxon-name-part taxon-name-part-type="genus">Jamides</tp:taxon-name-part> <tp:taxon-name-part taxon-name-part-type="species">cyta</tp:taxon-name-part> <tp:taxon-name-part taxon-name-part-type="subspecies">cyta</tp:taxon-name-part></tp:taxon-name></italic> ♀ (halved) (New Ireland) <bold>25</bold> <italic><tp:taxon-name><tp:taxon-name-part taxon-name-part-type="genus">Jamides</tp:taxon-name-part> <tp:taxon-name-part taxon-name-part-type="species">cyta</tp:taxon-name-part> <tp:taxon-name-part taxon-name-part-type="subspecies">amphissina</tp:taxon-name-part></tp:taxon-name></italic> holotype ♂ upperside <bold>26</bold> <italic><tp:taxon-name><tp:taxon-name-part taxon-name-part-type="genus">Jamides</tp:taxon-name-part> <tp:taxon-name-part taxon-name-part-type="species">cyta</tp:taxon-name-part> <tp:taxon-name-part taxon-name-part-type="subspecies">amphissina</tp:taxon-name-part></tp:taxon-name></italic> holotype ♂ underside <bold>27</bold> <italic><tp:taxon-name><tp:taxon-name-part taxon-name-part-type="genus">Jamides</tp:taxon-name-part> <tp:taxon-name-part taxon-name-part-type="species">cyta</tp:taxon-name-part> <tp:taxon-name-part taxon-name-part-type="subspecies">amphissina</tp:taxon-name-part></tp:taxon-name></italic> holotype ♂ label data <bold>28</bold> <italic><tp:taxon-name><tp:taxon-name-part taxon-name-part-type="genus">Jamides</tp:taxon-name-part> <tp:taxon-name-part taxon-name-part-type="species">cyta</tp:taxon-name-part> <tp:taxon-name-part taxon-name-part-type="subspecies">amphissina</tp:taxon-name-part></tp:taxon-name></italic> allotype ♀ upperside <bold>29</bold> <italic><tp:taxon-name><tp:taxon-name-part taxon-name-part-type="genus">Jamides</tp:taxon-name-part> <tp:taxon-name-part taxon-name-part-type="species">cyta</tp:taxon-name-part> <tp:taxon-name-part taxon-name-part-type="subspecies">amphissina</tp:taxon-name-part></tp:taxon-name></italic> allotype ♀ underside <bold>30</bold> <italic><tp:taxon-name><tp:taxon-name-part taxon-name-part-type="genus">Jamides</tp:taxon-name-part> <tp:taxon-name-part taxon-name-part-type="species">cyta</tp:taxon-name-part> <tp:taxon-name-part taxon-name-part-type="subspecies">amphissina</tp:taxon-name-part></tp:taxon-name></italic> allotype ♀ label data. Scale bar = 10 mm.</p></caption><graphic xmlns:xlink="http://www.w3.org/1999/xlink" xlink:href="zookeys-571-113-g002.jpg" position="float" orientation="portrait" xlink:type="simple" id="oo_80416.jpg"/></fig><p>Nominate <italic><tp:taxon-name><tp:taxon-name-part taxon-name-part-type="species">cyta</tp:taxon-name-part></tp:taxon-name></italic> from the Bismarck Archipelago is highly distinct from the New Guinea mainland subspecies <italic><tp:taxon-name><tp:taxon-name-part taxon-name-part-type="species">amphissina</tp:taxon-name-part></tp:taxon-name></italic> Grose Smith, 1894 (not to be confused with <italic><tp:taxon-name><tp:taxon-name-part taxon-name-part-type="species">amphissa</tp:taxon-name-part></tp:taxon-name></italic> from Maluku), in that the Bismarck specimens are larger and brighter, with much more pronounced orange on the hindwing underside. Bismarck <italic><tp:taxon-name><tp:taxon-name-part taxon-name-part-type="species">cyta</tp:taxon-name-part></tp:taxon-name></italic> taxa may be further separated in that females from New Britain possess more extensive and brighter blue on the upperside than those from New Ireland and may warrant subspecific status. The types of <italic><tp:taxon-name><tp:taxon-name-part taxon-name-part-type="genus">Jamides</tp:taxon-name-part> <tp:taxon-name-part taxon-name-part-type="species">cyta</tp:taxon-name-part> <tp:taxon-name-part taxon-name-part-type="subspecies">amphissina</tp:taxon-name-part></tp:taxon-name></italic> are illustrated in Figs <xref ref-type="fig" rid="F2">25–30</xref> and both sexes of <italic><tp:taxon-name><tp:taxon-name-part taxon-name-part-type="genus">Jamides</tp:taxon-name-part> <tp:taxon-name-part taxon-name-part-type="species">cyta</tp:taxon-name-part> <tp:taxon-name-part taxon-name-part-type="subspecies">cyta</tp:taxon-name-part></tp:taxon-name></italic> from the Bismarcks are also figured (Figs <xref ref-type="fig" rid="F2">22–24</xref>).</p><!--PageBreak--><!--PageBreak--><!--PageBreak--><!--PageBreak--><p>
              <italic><tp:taxon-name><tp:taxon-name-part taxon-name-part-type="genus">Jamides</tp:taxon-name-part> <tp:taxon-name-part taxon-name-part-type="species">cyta</tp:taxon-name-part></tp:taxon-name></italic> is an easily recognised species, the male bearing a pale blue-white upperside and both sexes bear a row of triangular subterminal black spots on the hindwing underside. Note that the illustration of the male <italic><tp:taxon-name><tp:taxon-name-part taxon-name-part-type="genus">Jamides</tp:taxon-name-part></tp:taxon-name></italic> ‘<italic><tp:taxon-name><tp:taxon-name-part taxon-name-part-type="species">cyta</tp:taxon-name-part></tp:taxon-name></italic>’ (as <italic><tp:taxon-name><tp:taxon-name-part taxon-name-part-type="genus">Jamides</tp:taxon-name-part></tp:taxon-name></italic> ‘<italic>cytus</italic>’) in <xref ref-type="bibr" rid="B14">Parsons (1998)</xref> is in fact that of <italic><tp:taxon-name><tp:taxon-name-part taxon-name-part-type="genus">Jamides</tp:taxon-name-part> <tp:taxon-name-part taxon-name-part-type="species">pseudosias</tp:taxon-name-part></tp:taxon-name></italic>.</p></tp:treatment-sec><tp:treatment-sec><!--Section generated to contain objects referenced in tp:taxon-treatment.--><fig id="F4" position="float" orientation="portrait"><label>Figures 46–48.</label><caption><p>
          <italic><tp:taxon-name><tp:taxon-name-part taxon-name-part-type="genus">Jamides</tp:taxon-name-part></tp:taxon-name></italic> male genitalia. (<bold>a</bold> genitalia in dorsal view with aedeagus removed, <bold>b</bold> genitalia in ventral view with aedeagus removed, <bold>c</bold> genitalia in lateral view with aedeagus removed, <bold>d</bold> aedeagus in dorsal view, <bold>e</bold> aedeagus in lateral view, <bold>f</bold> valva in lateral external view, <bold>g</bold> valva in lateral interior view, <bold>h</bold> valva in dorsal view, <bold>i</bold> valva in ventral view. <bold>46</bold> <italic><tp:taxon-name><tp:taxon-name-part taxon-name-part-type="genus">Jamides</tp:taxon-name-part> <tp:taxon-name-part taxon-name-part-type="species">vasilia</tp:taxon-name-part></tp:taxon-name></italic> holotype ♂ <bold>47</bold> <italic><tp:taxon-name><tp:taxon-name-part taxon-name-part-type="genus">Jamides</tp:taxon-name-part> <tp:taxon-name-part taxon-name-part-type="species">cyta</tp:taxon-name-part> <tp:taxon-name-part taxon-name-part-type="subspecies">cyta</tp:taxon-name-part></tp:taxon-name></italic> (New Britain) <bold>48</bold> <italic><tp:taxon-name><tp:taxon-name-part taxon-name-part-type="genus">Jamides</tp:taxon-name-part> <tp:taxon-name-part taxon-name-part-type="species">cyta</tp:taxon-name-part> <tp:taxon-name-part taxon-name-part-type="subspecies">amphissina</tp:taxon-name-part></tp:taxon-name></italic> (Sepik, mainland NG). Scale bar = approx. 1 mm.</p></caption><graphic xmlns:xlink="http://www.w3.org/1999/xlink" xlink:href="zookeys-571-113-g004.jpg" position="float" orientation="portrait" xlink:type="simple" id="oo_80418.jpg"/></fig><fig id="F6" position="float" orientation="portrait"><label>Figures 53–58.</label><caption><p>
          <italic><tp:taxon-name><tp:taxon-name-part taxon-name-part-type="genus">Jamides</tp:taxon-name-part></tp:taxon-name></italic> male hindwing apex, showing development (or absence) of androconia. <bold>53</bold> <italic><tp:taxon-name><tp:taxon-name-part taxon-name-part-type="genus">Jamides</tp:taxon-name-part> <tp:taxon-name-part taxon-name-part-type="species">vasilia</tp:taxon-name-part></tp:taxon-name></italic> paratype ♂ <bold>54</bold> <italic><tp:taxon-name><tp:taxon-name-part taxon-name-part-type="genus">Jamides</tp:taxon-name-part> <tp:taxon-name-part taxon-name-part-type="species">pseudosias</tp:taxon-name-part></tp:taxon-name></italic> (Mianmin Range) <bold>55</bold> <italic><tp:taxon-name><tp:taxon-name-part taxon-name-part-type="genus">Jamides</tp:taxon-name-part> <tp:taxon-name-part taxon-name-part-type="species">cyta</tp:taxon-name-part> <tp:taxon-name-part taxon-name-part-type="subspecies">cyta</tp:taxon-name-part></tp:taxon-name></italic> (New Britain) <bold>56</bold> <italic><tp:taxon-name><tp:taxon-name-part taxon-name-part-type="genus">Jamides</tp:taxon-name-part> <tp:taxon-name-part taxon-name-part-type="species">areas</tp:taxon-name-part></tp:taxon-name></italic> (New Georgia, Solomons) <bold>57</bold> <italic><tp:taxon-name><tp:taxon-name-part taxon-name-part-type="genus">Jamides</tp:taxon-name-part> <tp:taxon-name-part taxon-name-part-type="species">nitens</tp:taxon-name-part></tp:taxon-name></italic> (Mianmin Range) <bold>58</bold> <italic><tp:taxon-name><tp:taxon-name-part taxon-name-part-type="genus">Jamides</tp:taxon-name-part> <tp:taxon-name-part taxon-name-part-type="species">reverdini</tp:taxon-name-part></tp:taxon-name></italic> (New Britain). Scale bar = approx. 1 mm.</p></caption><graphic xmlns:xlink="http://www.w3.org/1999/xlink" xlink:href="zookeys-571-113-g006.jpg" position="float" orientation="portrait" xlink:type="simple" id="oo_80420.jpg"/></fig></tp:treatment-sec><ref-list><ref id="B1"><mixed-citation xmlns:xlink="http://www.w3.org/1999/xlink" xlink:type="simple">
          <person-group><name name-style="western"><surname>Boisduval</surname><given-names>JBAD</given-names></name></person-group> (<year>1832</year>) <article-title>Faune entomologique de l'Océan Pacifique, avec l'illustration des insects nouveaux recueillis pendant le voyage. Première Partie: Lepidoptéres.</article-title> In: <source>d'Urville JD, Voyage découvertes de l'Astrolabe exécuté par ordre du Roi, Pendant les années 1826-1827-1828-1829, sous le commandement de M. J. Dumont d'Urville</source>. <publisher-name>J. Tastu</publisher-name>, <publisher-loc>Paris</publisher-loc>, <size units="page">x + 267 pp</size>., ill. Atlas: 5 pls.</mixed-citation></ref><ref id="B5"><mixed-citation xmlns:xlink="http://www.w3.org/1999/xlink" xlink:type="simple">
          <person-group><name name-style="western"><surname>Domeny de Rienzi</surname><given-names>GL</given-names></name></person-group> (<year>1838</year>) <source>Océanie ou cinquième partie du monde: revue géographique et ethnographique de la Malaisie, de la Micronésie, de la Polynésie et de la Mélanésie, Volume 3.</source> <publisher-name>Firmin Didot Frères</publisher-name>, <publisher-loc>editors</publisher-loc>, <size units="page">632 pp</size>.</mixed-citation></ref><ref id="B28"><mixed-citation xmlns:xlink="http://www.w3.org/1999/xlink" xlink:type="simple">
          <person-group><name name-style="western"><surname>Worcester</surname><given-names>JE</given-names></name></person-group> (<year>1817</year>) <source>A geographical dictionary, or universal gazetteer; ancient and modern</source>, <volume>Volume 2</volume>. Published by <publisher-name>Henry Whipple</publisher-name>, <publisher-loc>Salem</publisher-loc>, <size units="page">974 pp</size>.</mixed-citation></ref><ref id="B26"><mixed-citation xmlns:xlink="http://www.w3.org/1999/xlink" xlink:type="simple">
          <person-group><name name-style="western"><surname>Toxopeus</surname><given-names>LJ</given-names></name></person-group> (<year>1930</year>) <source>De soort als functie van plaats en tijd. Getoetst aan de <tp:taxon-name><tp:taxon-name-part taxon-name-part-type="family">Lycaenidae</tp:taxon-name-part></tp:taxon-name> van het Australaziatisch gebied. H. J.</source> <publisher-loc>Paris</publisher-loc>, <publisher-loc>Amsterdam</publisher-loc>, <size units="page">198 pp</size>., pls.</mixed-citation></ref><ref id="B17"><mixed-citation xmlns:xlink="http://www.w3.org/1999/xlink" xlink:type="simple">
          <person-group><name name-style="western"><surname>Riley</surname><given-names>ND</given-names></name><name name-style="western"><surname>Corbet</surname><given-names>AS</given-names></name></person-group> (<year>1938</year>) <article-title>A revision of the Malayan species of <italic><tp:taxon-name><tp:taxon-name-part taxon-name-part-type="genus">Jamides</tp:taxon-name-part></tp:taxon-name></italic> Hübner (<tp:taxon-name><tp:taxon-name-part taxon-name-part-type="order">Lepidoptera</tp:taxon-name-part></tp:taxon-name>: <tp:taxon-name><tp:taxon-name-part taxon-name-part-type="family">Lycaenidae</tp:taxon-name-part></tp:taxon-name>).</article-title> <source>Transactions of the Entomological Society of London</source> <volume>87</volume>(<issue>5</issue>): <fpage>147</fpage>–<lpage>159</lpage>. doi: <ext-link xlink:type="simple" ext-link-type="doi" xlink:href="10.1111/j.1365-2311.1938.tb00732.x">10.1111/j.1365-2311.1938.tb00732.x</ext-link></mixed-citation></ref><ref id="B8"><mixed-citation xmlns:xlink="http://www.w3.org/1999/xlink" xlink:type="simple">
          <person-group><name name-style="western"><surname>Fruhstorfer</surname><given-names>H</given-names></name></person-group> (<year>1916</year>) <article-title>Revision der Gattung <tp:taxon-name><tp:taxon-name-part taxon-name-part-type="genus">Lampides</tp:taxon-name-part></tp:taxon-name> auf Grund anatomischer Untersuchungen.</article-title> <source>Archiv für Naturgeschichte, Berlin, A</source> <volume>81</volume>(<issue>6</issue>): <fpage>1</fpage>–<lpage>46</lpage>.</mixed-citation></ref><ref id="B15"><mixed-citation xmlns:xlink="http://www.w3.org/1999/xlink" xlink:type="simple">
          <person-group><name name-style="western"><surname>Rawlins</surname><given-names>A</given-names></name><name name-style="western"><surname>Cassidy</surname><given-names>A</given-names></name><name name-style="western"><surname>Müller</surname><given-names>CJ</given-names></name><name name-style="western"><surname>Schröder</surname><given-names>S</given-names></name><name name-style="western"><surname>Tennent</surname><given-names>WJ</given-names></name></person-group> (<year>2014</year>) <source>An illustrated and annotated checklist of <italic><tp:taxon-name><tp:taxon-name-part taxon-name-part-type="genus">Jamides</tp:taxon-name-part></tp:taxon-name></italic> Hübner, 1819, taxa occurring in the Indonesian provinces of North Maluku and Maluku (<tp:taxon-name><tp:taxon-name-part taxon-name-part-type="order">Lepidoptera</tp:taxon-name-part></tp:taxon-name>: <tp:taxon-name><tp:taxon-name-part taxon-name-part-type="family">Lycaenidae</tp:taxon-name-part></tp:taxon-name>)</source>. <publisher-name>Nachrichten des Entomologischen Vereins Apollo</publisher-name>, <publisher-loc>Frankfurt am Main</publisher-loc>, N.F. <volume>35</volume>(<issue>1/2</issue>): <fpage>5</fpage>–<lpage>39</lpage>.</mixed-citation></ref><ref id="B16"><mixed-citation xmlns:xlink="http://www.w3.org/1999/xlink" xlink:type="simple">
          <person-group><name name-style="western"><surname>Ribbe</surname><given-names>C</given-names></name></person-group> (<year>1899</year>) <article-title>Beitrage zur Lepidopteren-Fauna des Bismarck-und Salomo-Archipels in der Sud-See.</article-title> <source>Ibid</source> <volume>12</volume>: <fpage>219</fpage>–<lpage>260</lpage>, pl. 4.</mixed-citation></ref><ref id="B4"><mixed-citation xmlns:xlink="http://www.w3.org/1999/xlink" xlink:type="simple">
          <person-group><name name-style="western"><surname>D’Abrera</surname><given-names>B</given-names></name></person-group> (<year>1977</year>) <source>Butterflies of the Australian Region</source>, <edition>edn. 2</edition>. <publisher-loc>Melbourne</publisher-loc>, <size units="page">415 pp</size>.</mixed-citation></ref><ref id="B20"><mixed-citation xmlns:xlink="http://www.w3.org/1999/xlink" xlink:type="simple">
          <person-group><name name-style="western"><surname>Takanami</surname><given-names>Y</given-names></name></person-group> (<year>1989</year>) <article-title>On some type specimens of <tp:taxon-name><tp:taxon-name-part taxon-name-part-type="family">Lycaenidae</tp:taxon-name-part></tp:taxon-name> from South East Asia (<tp:taxon-name><tp:taxon-name-part taxon-name-part-type="order">Lepidoptera</tp:taxon-name-part></tp:taxon-name>).</article-title> <source>Tyô to Ga</source>, <publisher-loc>Tokyo</publisher-loc> <volume>40</volume>(<issue>1</issue>): <fpage>23</fpage>–<lpage>80</lpage>.</mixed-citation></ref><ref id="B14"><mixed-citation xmlns:xlink="http://www.w3.org/1999/xlink" xlink:type="simple">
          <person-group><name name-style="western"><surname>Parsons</surname><given-names>MJ</given-names></name></person-group> (<year>1998</year>) <source>The butterflies of Papua New Guinea: their systematics and biology</source>. <publisher-name>Academic Press</publisher-name>, <publisher-loc>San Diego, London, etc.</publisher-loc>, <size units="page">xvi + 928 pp</size>.</mixed-citation></ref></ref-list></tp:taxon-treatment>
