# Supplementary material for: A stunning new species of Jamides Hübner, 1819 (Lepidoptera, Lycaenidae), with notes on sympatric congeners from the Bismarck Archipelago, Papua New Guinea
Source: Zookeys. 2016 Mar 7;(571):113–31. doi: 10.3897/zookeys.571.7356 (PMC4829804; doi:10.3897/zookeys.571.7356)
Supplement: XML Treatment for Jamides pseudosias [file zookeys.571.7356-treatment3.xml]

<!DOCTYPE tp:taxon-treatment
  PUBLIC "-//TaxonX//DTD Taxonomic Treatment Publishing DTD v0 20100105//EN" "tax-treatment-NSO.dtd">
<tp:taxon-treatment xmlns:tp="http://www.plazi.org/taxpub"><tp:treatment-meta><kwd-group><label>Taxon classification</label><kwd><named-content content-type="kingdom">Animalia</named-content></kwd><kwd><named-content content-type="order">Lepidoptera</named-content></kwd><kwd><named-content content-type="family">Lycaenidae</named-content></kwd></kwd-group><mixed-citation publication-type="journal"><person-group><name><surname>Müller</surname><given-names>Chris J.</given-names></name></person-group><article-title>A stunning new species of <italic><tp:taxon-name><tp:taxon-name-part taxon-name-part-type="genus">Jamides</tp:taxon-name-part></tp:taxon-name></italic> Hübner, 1819 (<tp:taxon-name><tp:taxon-name-part taxon-name-part-type="order">Lepidoptera</tp:taxon-name-part></tp:taxon-name>, <tp:taxon-name><tp:taxon-name-part taxon-name-part-type="family">Lycaenidae</tp:taxon-name-part></tp:taxon-name>), with notes on sympatric congeners from the Bismarck Archipelago, Papua New Guinea</article-title><source>Zookeys</source><day>7</day><month>3</month><year>2016</year><volume>2016</volume><issue>571</issue><fpage>113</fpage><lpage>131</lpage><pub-id pub-id-type="doi">10.3897/zookeys.571.7356</pub-id></mixed-citation></tp:treatment-meta><tp:nomenclature><tp:taxon-name>
              <tp:taxon-name-part taxon-name-part-type="genus">Jamides</tp:taxon-name-part>
              <tp:taxon-name-part taxon-name-part-type="species">pseudosias</tp:taxon-name-part>
            </tp:taxon-name><tp:taxon-authority>(Rothschild, 1915)</tp:taxon-authority><xref ref-type="fig" rid="F1">Figs 10–15</xref><xref ref-type="fig" rid="F5">, 49</xref><xref ref-type="fig" rid="F6">, 54</xref><tp:nomenclature-citation-list><tp:nomenclature-citation><tp:taxon-name>
                  <tp:taxon-name-part taxon-name-part-type="genus">Lampides</tp:taxon-name-part> <tp:taxon-name-part taxon-name-part-type="species">pseudosias</tp:taxon-name-part></tp:taxon-name><comment>: <xref ref-type="bibr" rid="B19">Rothschild (1915</xref>: 138); TL: Misol [Misool].</comment></tp:nomenclature-citation></tp:nomenclature-citation-list></tp:nomenclature><tp:treatment-sec sec-type="Remarks"><title>Remarks.</title><p>In the Bismarcks <italic><tp:taxon-name><tp:taxon-name-part taxon-name-part-type="genus">Jamides</tp:taxon-name-part> <tp:taxon-name-part taxon-name-part-type="species">pseudosias</tp:taxon-name-part></tp:taxon-name></italic> was known only from one pair taken at an unspecified locality in New Ireland by A. F. Eichhorn in November 1923, which are held in the <abbrev xmlns:xlink="http://www.w3.org/1999/xlink" content-type="institution" xlink:title="Natural History Museum, London, England" xlink:type="simple">NHM</abbrev> (Figs <xref ref-type="fig" rid="F1">13</xref>, <xref ref-type="fig" rid="F1">14</xref>). A female taken at the type locality of <italic><tp:taxon-name><tp:taxon-name-part taxon-name-part-type="genus">Jamides</tp:taxon-name-part> <tp:taxon-name-part taxon-name-part-type="species">vasilia</tp:taxon-name-part></tp:taxon-name></italic> is also figured (Fig. <xref ref-type="fig" rid="F1">15</xref>), representing the first record from New Britain.</p><p>
              <italic><tp:taxon-name><tp:taxon-name-part taxon-name-part-type="genus">Jamides</tp:taxon-name-part> <tp:taxon-name-part taxon-name-part-type="species">pseudosias</tp:taxon-name-part></tp:taxon-name></italic> is readily distinguished from its congeners by its long hindwing tail, which is at least 1.5 times that of related species in New Guinea and by the rich blue colour of the male upperside. The forewings of the male are narrower and the apex more rounded than in related species. The forewing underside median bar and postmedian band are continuous across vein 3, though slightly oblique, giving the band a curved appearance. Note that <xref ref-type="bibr" rid="B14">Parsons (1998)</xref> illustrates a male of this species as that of <italic><tp:taxon-name><tp:taxon-name-part taxon-name-part-type="genus">Jamides</tp:taxon-name-part> <tp:taxon-name-part taxon-name-part-type="species">cyta</tp:taxon-name-part></tp:taxon-name></italic> (<italic>as J. ‘cytus</italic>’; see under <italic><tp:taxon-name><tp:taxon-name-part taxon-name-part-type="genus">Jamides</tp:taxon-name-part> <tp:taxon-name-part taxon-name-part-type="species">cyta</tp:taxon-name-part></tp:taxon-name></italic> in this work).</p></tp:treatment-sec><tp:treatment-sec><!--Section generated to contain objects referenced in tp:taxon-treatment.--><fig id="F1" position="float" orientation="portrait"><label>Figures 1–15.</label><caption><p>
          <italic><tp:taxon-name><tp:taxon-name-part taxon-name-part-type="genus">Jamides</tp:taxon-name-part></tp:taxon-name></italic> adults (left side upperside and right side underside, where halved) and label data. <bold>1</bold> <italic><tp:taxon-name><tp:taxon-name-part taxon-name-part-type="genus">Jamides</tp:taxon-name-part> <tp:taxon-name-part taxon-name-part-type="species">vasilia</tp:taxon-name-part></tp:taxon-name></italic> holotype ♂ upperside <bold>2</bold> <italic><tp:taxon-name><tp:taxon-name-part taxon-name-part-type="genus">Jamides</tp:taxon-name-part> <tp:taxon-name-part taxon-name-part-type="species">vasilia</tp:taxon-name-part></tp:taxon-name></italic> holotype ♂ underside <bold>3</bold> <italic><tp:taxon-name><tp:taxon-name-part taxon-name-part-type="genus">Jamides</tp:taxon-name-part> <tp:taxon-name-part taxon-name-part-type="species">vasilia</tp:taxon-name-part></tp:taxon-name></italic> holotype ♂ label data <bold>4</bold> <italic><tp:taxon-name><tp:taxon-name-part taxon-name-part-type="genus">Jamides</tp:taxon-name-part> <tp:taxon-name-part taxon-name-part-type="species">vasilia</tp:taxon-name-part></tp:taxon-name></italic> paratype ♂ (halved) <bold>5</bold> <italic><tp:taxon-name><tp:taxon-name-part taxon-name-part-type="genus">Jamides</tp:taxon-name-part> <tp:taxon-name-part taxon-name-part-type="species">vasilia</tp:taxon-name-part></tp:taxon-name></italic> paratype ♂ (halved) (note rubbed hindwing) <bold>6</bold> <italic><tp:taxon-name><tp:taxon-name-part taxon-name-part-type="genus">Jamides</tp:taxon-name-part> <tp:taxon-name-part taxon-name-part-type="species">vasilia</tp:taxon-name-part></tp:taxon-name></italic> paratype ♀ (halved) (note rubbed forewing) <bold>7</bold> <italic><tp:taxon-name><tp:taxon-name-part taxon-name-part-type="genus">Jamides</tp:taxon-name-part> <tp:taxon-name-part taxon-name-part-type="species">vasilia</tp:taxon-name-part></tp:taxon-name></italic> paratype ♀ upperside <bold>8</bold> <italic><tp:taxon-name><tp:taxon-name-part taxon-name-part-type="genus">Jamides</tp:taxon-name-part> <tp:taxon-name-part taxon-name-part-type="species">vasilia</tp:taxon-name-part></tp:taxon-name></italic> paratype ♀ underside <bold>9</bold> <italic><tp:taxon-name><tp:taxon-name-part taxon-name-part-type="genus">Jamides</tp:taxon-name-part> <tp:taxon-name-part taxon-name-part-type="species">vasilia</tp:taxon-name-part></tp:taxon-name></italic> paratype ♀ (halved) <bold>10</bold> <italic><tp:taxon-name><tp:taxon-name-part taxon-name-part-type="genus">Jamides</tp:taxon-name-part> <tp:taxon-name-part taxon-name-part-type="species">pseudosias</tp:taxon-name-part></tp:taxon-name></italic> holotype ♂ upperside <bold>11</bold> <italic><tp:taxon-name><tp:taxon-name-part taxon-name-part-type="genus">Jamides</tp:taxon-name-part> <tp:taxon-name-part taxon-name-part-type="species">pseudosias</tp:taxon-name-part></tp:taxon-name></italic> holotype ♂ underside <bold>12</bold> <italic><tp:taxon-name><tp:taxon-name-part taxon-name-part-type="genus">Jamides</tp:taxon-name-part> <tp:taxon-name-part taxon-name-part-type="species">pseudosias</tp:taxon-name-part></tp:taxon-name></italic> holotype ♂ label data <bold>13</bold> <italic><tp:taxon-name><tp:taxon-name-part taxon-name-part-type="genus">Jamides</tp:taxon-name-part> <tp:taxon-name-part taxon-name-part-type="species">pseudosias</tp:taxon-name-part></tp:taxon-name></italic> ♂ (halved) (New Ireland) <bold>14</bold> <italic><tp:taxon-name><tp:taxon-name-part taxon-name-part-type="genus">Jamides</tp:taxon-name-part> <tp:taxon-name-part taxon-name-part-type="species">pseudosias</tp:taxon-name-part></tp:taxon-name></italic> ♀ (halved) (New Ireland) <bold>15</bold> <italic><tp:taxon-name><tp:taxon-name-part taxon-name-part-type="genus">Jamides</tp:taxon-name-part> <tp:taxon-name-part taxon-name-part-type="species">pseudosias</tp:taxon-name-part></tp:taxon-name></italic> ♀ (halved) (New Britain). Scale bar = 10 mm.</p></caption><graphic xmlns:xlink="http://www.w3.org/1999/xlink" xlink:href="zookeys-571-113-g001.jpg" position="float" orientation="portrait" xlink:type="simple" id="oo_80415.jpg"/></fig><fig id="F5" position="float" orientation="portrait"><label>Figures 49–52.</label><caption><p>
          <italic><tp:taxon-name><tp:taxon-name-part taxon-name-part-type="genus">Jamides</tp:taxon-name-part></tp:taxon-name></italic> male genitalia. (<bold>a</bold> genitalia in dorsal view with aedeagus removed, <bold>b</bold> genitalia in ventral view with aedeagus removed, <bold>c</bold> genitalia in lateral view with aedeagus removed, <bold>d</bold> aedeagus in dorsal view, <bold>e</bold> aedeagus in lateral view. <bold>49</bold> <italic><tp:taxon-name><tp:taxon-name-part taxon-name-part-type="genus">Jamides</tp:taxon-name-part> <tp:taxon-name-part taxon-name-part-type="species">pseudosias</tp:taxon-name-part></tp:taxon-name></italic> (Mianmin Range) <bold>50</bold> <italic><tp:taxon-name><tp:taxon-name-part taxon-name-part-type="genus">Jamides</tp:taxon-name-part> <tp:taxon-name-part taxon-name-part-type="species">areas</tp:taxon-name-part></tp:taxon-name></italic> (New Georgia, Solomons) <bold>51</bold> <italic><tp:taxon-name><tp:taxon-name-part taxon-name-part-type="genus">Jamides</tp:taxon-name-part> <tp:taxon-name-part taxon-name-part-type="species">nitens</tp:taxon-name-part></tp:taxon-name></italic> (Mianmin Range) <bold>52</bold> <italic><tp:taxon-name><tp:taxon-name-part taxon-name-part-type="genus">Jamides</tp:taxon-name-part> <tp:taxon-name-part taxon-name-part-type="species">reverdini</tp:taxon-name-part></tp:taxon-name></italic> (New Britain). Scale bar = approx. 1 mm.</p></caption><graphic xmlns:xlink="http://www.w3.org/1999/xlink" xlink:href="zookeys-571-113-g005.jpg" position="float" orientation="portrait" xlink:type="simple" id="oo_80419.jpg"/></fig><fig id="F6" position="float" orientation="portrait"><label>Figures 53–58.</label><caption><p>
          <italic><tp:taxon-name><tp:taxon-name-part taxon-name-part-type="genus">Jamides</tp:taxon-name-part></tp:taxon-name></italic> male hindwing apex, showing development (or absence) of androconia. <bold>53</bold> <italic><tp:taxon-name><tp:taxon-name-part taxon-name-part-type="genus">Jamides</tp:taxon-name-part> <tp:taxon-name-part taxon-name-part-type="species">vasilia</tp:taxon-name-part></tp:taxon-name></italic> paratype ♂ <bold>54</bold> <italic><tp:taxon-name><tp:taxon-name-part taxon-name-part-type="genus">Jamides</tp:taxon-name-part> <tp:taxon-name-part taxon-name-part-type="species">pseudosias</tp:taxon-name-part></tp:taxon-name></italic> (Mianmin Range) <bold>55</bold> <italic><tp:taxon-name><tp:taxon-name-part taxon-name-part-type="genus">Jamides</tp:taxon-name-part> <tp:taxon-name-part taxon-name-part-type="species">cyta</tp:taxon-name-part> <tp:taxon-name-part taxon-name-part-type="subspecies">cyta</tp:taxon-name-part></tp:taxon-name></italic> (New Britain) <bold>56</bold> <italic><tp:taxon-name><tp:taxon-name-part taxon-name-part-type="genus">Jamides</tp:taxon-name-part> <tp:taxon-name-part taxon-name-part-type="species">areas</tp:taxon-name-part></tp:taxon-name></italic> (New Georgia, Solomons) <bold>57</bold> <italic><tp:taxon-name><tp:taxon-name-part taxon-name-part-type="genus">Jamides</tp:taxon-name-part> <tp:taxon-name-part taxon-name-part-type="species">nitens</tp:taxon-name-part></tp:taxon-name></italic> (Mianmin Range) <bold>58</bold> <italic><tp:taxon-name><tp:taxon-name-part taxon-name-part-type="genus">Jamides</tp:taxon-name-part> <tp:taxon-name-part taxon-name-part-type="species">reverdini</tp:taxon-name-part></tp:taxon-name></italic> (New Britain). Scale bar = approx. 1 mm.</p></caption><graphic xmlns:xlink="http://www.w3.org/1999/xlink" xlink:href="zookeys-571-113-g006.jpg" position="float" orientation="portrait" xlink:type="simple" id="oo_80420.jpg"/></fig></tp:treatment-sec><ref-list><ref id="B19"><mixed-citation xmlns:xlink="http://www.w3.org/1999/xlink" xlink:type="simple">
          <person-group><name name-style="western"><surname>Rothschild</surname><given-names>W</given-names></name></person-group> (<year>1915</year>) <article-title>On <tp:taxon-name><tp:taxon-name-part taxon-name-part-type="order">Lepidoptera</tp:taxon-name-part></tp:taxon-name> from the islands of Ceram (Seram), Buru, Bali and Misool.</article-title> <source>Novitates zoologicae, Tring</source> <volume>22</volume>: <fpage>105</fpage>–<lpage>144</lpage>. doi: <ext-link xlink:type="simple" ext-link-type="doi" xlink:href="10.5962/bhl.part.1914">10.5962/bhl.part.1914</ext-link></mixed-citation></ref><ref id="B14"><mixed-citation xmlns:xlink="http://www.w3.org/1999/xlink" xlink:type="simple">
          <person-group><name name-style="western"><surname>Parsons</surname><given-names>MJ</given-names></name></person-group> (<year>1998</year>) <source>The butterflies of Papua New Guinea: their systematics and biology</source>. <publisher-name>Academic Press</publisher-name>, <publisher-loc>San Diego, London, etc.</publisher-loc>, <size units="page">xvi + 928 pp</size>.</mixed-citation></ref></ref-list></tp:taxon-treatment>
