# Supplementary material for: A stunning new species of Jamides Hübner, 1819 (Lepidoptera, Lycaenidae), with notes on sympatric congeners from the Bismarck Archipelago, Papua New Guinea
Source: Zookeys. 2016 Mar 7;(571):113–31. doi: 10.3897/zookeys.571.7356 (PMC4829804; doi:10.3897/zookeys.571.7356)
Supplement: XML Treatment for Jamides reverdini [file zookeys.571.7356-treatment4.xml]

<!DOCTYPE tp:taxon-treatment
  PUBLIC "-//TaxonX//DTD Taxonomic Treatment Publishing DTD v0 20100105//EN" "tax-treatment-NSO.dtd">
<tp:taxon-treatment xmlns:tp="http://www.plazi.org/taxpub"><tp:treatment-meta><kwd-group><label>Taxon classification</label><kwd><named-content content-type="kingdom">Animalia</named-content></kwd><kwd><named-content content-type="order">Lepidoptera</named-content></kwd><kwd><named-content content-type="family">Lycaenidae</named-content></kwd></kwd-group><mixed-citation publication-type="journal"><person-group><name><surname>Müller</surname><given-names>Chris J.</given-names></name></person-group><article-title>A stunning new species of <italic><tp:taxon-name><tp:taxon-name-part taxon-name-part-type="genus">Jamides</tp:taxon-name-part></tp:taxon-name></italic> Hübner, 1819 (<tp:taxon-name><tp:taxon-name-part taxon-name-part-type="order">Lepidoptera</tp:taxon-name-part></tp:taxon-name>, <tp:taxon-name><tp:taxon-name-part taxon-name-part-type="family">Lycaenidae</tp:taxon-name-part></tp:taxon-name>), with notes on sympatric congeners from the Bismarck Archipelago, Papua New Guinea</article-title><source>Zookeys</source><day>7</day><month>3</month><year>2016</year><volume>2016</volume><issue>571</issue><fpage>113</fpage><lpage>131</lpage><pub-id pub-id-type="doi">10.3897/zookeys.571.7356</pub-id></mixed-citation></tp:treatment-meta><tp:nomenclature><tp:taxon-name>
              <tp:taxon-name-part taxon-name-part-type="genus">Jamides</tp:taxon-name-part>
              <tp:taxon-name-part taxon-name-part-type="species">reverdini</tp:taxon-name-part>
            </tp:taxon-name><tp:taxon-authority>(Fruhstorfer, 1915)</tp:taxon-authority><xref ref-type="fig" rid="F3">Figs 44</xref><xref ref-type="fig" rid="F3">, 45</xref><xref ref-type="fig" rid="F5">, 52</xref><xref ref-type="fig" rid="F6">, 58</xref><!--PageBreak--><tp:nomenclature-citation-list><tp:nomenclature-citation><tp:taxon-name>
                  <tp:taxon-name-part taxon-name-part-type="genus">Lampides</tp:taxon-name-part> <tp:taxon-name-part taxon-name-part-type="species">elpis</tp:taxon-name-part> <tp:taxon-name-part taxon-name-part-type="subspecies">reverdini</tp:taxon-name-part></tp:taxon-name><comment>: <xref ref-type="bibr" rid="B7">Fruhstorfer (1915</xref>: 143); TL: ST Holl. Zentral Neu Guinea, Kloofbivak [Papua, Indonesia].</comment></tp:nomenclature-citation></tp:nomenclature-citation-list></tp:nomenclature><tp:treatment-sec sec-type="Remarks"><title>Remarks.</title><p>
              <italic><tp:taxon-name><tp:taxon-name-part taxon-name-part-type="genus">Jamides</tp:taxon-name-part> <tp:taxon-name-part taxon-name-part-type="species">reverdini</tp:taxon-name-part></tp:taxon-name></italic> was previously known from the Bismarcks from just a single specimen from New Ireland, which <xref ref-type="bibr" rid="B14">Parsons (1998)</xref> considered to be possibly mislabelled. Additional material is here recorded from close to sea level near Poronbus in New Ireland and from both the Whiteman Range (approximately 1000m) and Bainings Mountains (2000m), in West and East New Britain Provinces, respectively. Therefore, the taxon has a notably extensive vertical range in the Bismarck Archipelago. In northern mainland New Guinea, for example in the Upper Sepik, <italic><tp:taxon-name><tp:taxon-name-part taxon-name-part-type="genus">Jamides</tp:taxon-name-part> <tp:taxon-name-part taxon-name-part-type="species">reverdini</tp:taxon-name-part></tp:taxon-name></italic> is most commonly observed below 500m (pers. obs.)</p><p>This insect is unique in its comparatively large size, bright silvery blue upperside and boldly patterned underside. On the underside, the ground colour is a distinct deep grey and, like <italic><tp:taxon-name><tp:taxon-name-part taxon-name-part-type="genus">Jamides</tp:taxon-name-part> <tp:taxon-name-part taxon-name-part-type="species">pseudosias</tp:taxon-name-part></tp:taxon-name></italic>, the forewing median bar and postmedian band are connected at vein 3. <italic><tp:taxon-name><tp:taxon-name-part taxon-name-part-type="genus">Jamides</tp:taxon-name-part> <tp:taxon-name-part taxon-name-part-type="species">reverdini</tp:taxon-name-part></tp:taxon-name></italic> is easily separated from <italic><tp:taxon-name><tp:taxon-name-part taxon-name-part-type="genus">Jamides</tp:taxon-name-part> <tp:taxon-name-part taxon-name-part-type="species">pseudosias</tp:taxon-name-part></tp:taxon-name></italic> by, among other fore-mentioned features, the shape of the subterminal band on the hindwing underside. In <italic><tp:taxon-name><tp:taxon-name-part taxon-name-part-type="genus">Jamides</tp:taxon-name-part> <tp:taxon-name-part taxon-name-part-type="species">reverdini</tp:taxon-name-part></tp:taxon-name></italic>, this band constitutes a series of rectangular markings bordered heavily with white, whereas in <italic><tp:taxon-name><tp:taxon-name-part taxon-name-part-type="genus">Jamides</tp:taxon-name-part> <tp:taxon-name-part taxon-name-part-type="species">pseudosias</tp:taxon-name-part></tp:taxon-name></italic> these markings are distinctly triangular.</p></tp:treatment-sec><tp:treatment-sec><!--Section generated to contain objects referenced in tp:taxon-treatment.--><fig id="F3" position="float" orientation="portrait"><label>Figures 31–45.</label><caption><p>
          <italic><tp:taxon-name><tp:taxon-name-part taxon-name-part-type="genus">Jamides</tp:taxon-name-part></tp:taxon-name></italic> adults (left side upperside and right side underside, where halved) and label data. <bold>31</bold> <italic><tp:taxon-name><tp:taxon-name-part taxon-name-part-type="genus">Jamides</tp:taxon-name-part> <tp:taxon-name-part taxon-name-part-type="species">areas</tp:taxon-name-part></tp:taxon-name></italic> holotype ♂ upperside <bold>32</bold> <italic><tp:taxon-name><tp:taxon-name-part taxon-name-part-type="genus">Jamides</tp:taxon-name-part> <tp:taxon-name-part taxon-name-part-type="species">areas</tp:taxon-name-part></tp:taxon-name></italic> holotype ♂ underside <bold>33</bold> <italic><tp:taxon-name><tp:taxon-name-part taxon-name-part-type="genus">Jamides</tp:taxon-name-part> <tp:taxon-name-part taxon-name-part-type="species">areas</tp:taxon-name-part></tp:taxon-name></italic> holotype ♂ label data <bold>34</bold> <italic><tp:taxon-name><tp:taxon-name-part taxon-name-part-type="genus">Jamides</tp:taxon-name-part> <tp:taxon-name-part taxon-name-part-type="species">areas</tp:taxon-name-part></tp:taxon-name></italic> allotype ♀ upperside <bold>35</bold> <italic><tp:taxon-name><tp:taxon-name-part taxon-name-part-type="genus">Jamides</tp:taxon-name-part> <tp:taxon-name-part taxon-name-part-type="species">areas</tp:taxon-name-part></tp:taxon-name></italic> allotype ♀ underside <bold>36</bold> <italic><tp:taxon-name><tp:taxon-name-part taxon-name-part-type="genus">Jamides</tp:taxon-name-part> <tp:taxon-name-part taxon-name-part-type="species">areas</tp:taxon-name-part></tp:taxon-name></italic> allotype ♀ label data <bold>37</bold> <italic><tp:taxon-name><tp:taxon-name-part taxon-name-part-type="genus">Jamides</tp:taxon-name-part> <tp:taxon-name-part taxon-name-part-type="species">areas</tp:taxon-name-part></tp:taxon-name></italic> ♀ (halved) (Guadalcanal) <bold>38</bold> <italic><tp:taxon-name><tp:taxon-name-part taxon-name-part-type="genus">Jamides</tp:taxon-name-part> <tp:taxon-name-part taxon-name-part-type="species">nitens</tp:taxon-name-part></tp:taxon-name></italic> holotype ♂ upperside <bold>39</bold> <italic><tp:taxon-name><tp:taxon-name-part taxon-name-part-type="genus">Jamides</tp:taxon-name-part> <tp:taxon-name-part taxon-name-part-type="species">nitens</tp:taxon-name-part></tp:taxon-name></italic> holotype ♂ underside <bold>40</bold> <italic><tp:taxon-name><tp:taxon-name-part taxon-name-part-type="genus">Jamides</tp:taxon-name-part> <tp:taxon-name-part taxon-name-part-type="species">nitens</tp:taxon-name-part></tp:taxon-name></italic> holotype ♂ label data <bold>41</bold> <italic><tp:taxon-name><tp:taxon-name-part taxon-name-part-type="genus">Jamides</tp:taxon-name-part> <tp:taxon-name-part taxon-name-part-type="species">nitens</tp:taxon-name-part></tp:taxon-name></italic> ♂ (halved) (Telefomin) <bold>42</bold> <italic><tp:taxon-name><tp:taxon-name-part taxon-name-part-type="genus">Jamides</tp:taxon-name-part> <tp:taxon-name-part taxon-name-part-type="species">nitens</tp:taxon-name-part></tp:taxon-name></italic> ♂ (halved) (Mianmin Range) <bold>43</bold> <italic><tp:taxon-name><tp:taxon-name-part taxon-name-part-type="genus">Jamides</tp:taxon-name-part> <tp:taxon-name-part taxon-name-part-type="species">nitens</tp:taxon-name-part></tp:taxon-name></italic> ♀ (halved) (Telefomin) <bold>44</bold> <italic><tp:taxon-name><tp:taxon-name-part taxon-name-part-type="genus">Jamides</tp:taxon-name-part> <tp:taxon-name-part taxon-name-part-type="species">reverdini</tp:taxon-name-part></tp:taxon-name></italic> ♂ (halved) (New Britain) <bold>45</bold> <italic><tp:taxon-name><tp:taxon-name-part taxon-name-part-type="genus">Jamides</tp:taxon-name-part> <tp:taxon-name-part taxon-name-part-type="species">reverdini</tp:taxon-name-part></tp:taxon-name></italic> ♀ (halved) (New Britain). Scale bar = 10 mm.</p></caption><graphic xmlns:xlink="http://www.w3.org/1999/xlink" xlink:href="zookeys-571-113-g003.jpg" position="float" orientation="portrait" xlink:type="simple" id="oo_80417.jpg"/></fig><fig id="F5" position="float" orientation="portrait"><label>Figures 49–52.</label><caption><p>
          <italic><tp:taxon-name><tp:taxon-name-part taxon-name-part-type="genus">Jamides</tp:taxon-name-part></tp:taxon-name></italic> male genitalia. (<bold>a</bold> genitalia in dorsal view with aedeagus removed, <bold>b</bold> genitalia in ventral view with aedeagus removed, <bold>c</bold> genitalia in lateral view with aedeagus removed, <bold>d</bold> aedeagus in dorsal view, <bold>e</bold> aedeagus in lateral view. <bold>49</bold> <italic><tp:taxon-name><tp:taxon-name-part taxon-name-part-type="genus">Jamides</tp:taxon-name-part> <tp:taxon-name-part taxon-name-part-type="species">pseudosias</tp:taxon-name-part></tp:taxon-name></italic> (Mianmin Range) <bold>50</bold> <italic><tp:taxon-name><tp:taxon-name-part taxon-name-part-type="genus">Jamides</tp:taxon-name-part> <tp:taxon-name-part taxon-name-part-type="species">areas</tp:taxon-name-part></tp:taxon-name></italic> (New Georgia, Solomons) <bold>51</bold> <italic><tp:taxon-name><tp:taxon-name-part taxon-name-part-type="genus">Jamides</tp:taxon-name-part> <tp:taxon-name-part taxon-name-part-type="species">nitens</tp:taxon-name-part></tp:taxon-name></italic> (Mianmin Range) <bold>52</bold> <italic><tp:taxon-name><tp:taxon-name-part taxon-name-part-type="genus">Jamides</tp:taxon-name-part> <tp:taxon-name-part taxon-name-part-type="species">reverdini</tp:taxon-name-part></tp:taxon-name></italic> (New Britain). Scale bar = approx. 1 mm.</p></caption><graphic xmlns:xlink="http://www.w3.org/1999/xlink" xlink:href="zookeys-571-113-g005.jpg" position="float" orientation="portrait" xlink:type="simple" id="oo_80419.jpg"/></fig><fig id="F6" position="float" orientation="portrait"><label>Figures 53–58.</label><caption><p>
          <italic><tp:taxon-name><tp:taxon-name-part taxon-name-part-type="genus">Jamides</tp:taxon-name-part></tp:taxon-name></italic> male hindwing apex, showing development (or absence) of androconia. <bold>53</bold> <italic><tp:taxon-name><tp:taxon-name-part taxon-name-part-type="genus">Jamides</tp:taxon-name-part> <tp:taxon-name-part taxon-name-part-type="species">vasilia</tp:taxon-name-part></tp:taxon-name></italic> paratype ♂ <bold>54</bold> <italic><tp:taxon-name><tp:taxon-name-part taxon-name-part-type="genus">Jamides</tp:taxon-name-part> <tp:taxon-name-part taxon-name-part-type="species">pseudosias</tp:taxon-name-part></tp:taxon-name></italic> (Mianmin Range) <bold>55</bold> <italic><tp:taxon-name><tp:taxon-name-part taxon-name-part-type="genus">Jamides</tp:taxon-name-part> <tp:taxon-name-part taxon-name-part-type="species">cyta</tp:taxon-name-part> <tp:taxon-name-part taxon-name-part-type="subspecies">cyta</tp:taxon-name-part></tp:taxon-name></italic> (New Britain) <bold>56</bold> <italic><tp:taxon-name><tp:taxon-name-part taxon-name-part-type="genus">Jamides</tp:taxon-name-part> <tp:taxon-name-part taxon-name-part-type="species">areas</tp:taxon-name-part></tp:taxon-name></italic> (New Georgia, Solomons) <bold>57</bold> <italic><tp:taxon-name><tp:taxon-name-part taxon-name-part-type="genus">Jamides</tp:taxon-name-part> <tp:taxon-name-part taxon-name-part-type="species">nitens</tp:taxon-name-part></tp:taxon-name></italic> (Mianmin Range) <bold>58</bold> <italic><tp:taxon-name><tp:taxon-name-part taxon-name-part-type="genus">Jamides</tp:taxon-name-part> <tp:taxon-name-part taxon-name-part-type="species">reverdini</tp:taxon-name-part></tp:taxon-name></italic> (New Britain). Scale bar = approx. 1 mm.</p></caption><graphic xmlns:xlink="http://www.w3.org/1999/xlink" xlink:href="zookeys-571-113-g006.jpg" position="float" orientation="portrait" xlink:type="simple" id="oo_80420.jpg"/></fig></tp:treatment-sec><ref-list><ref id="B7"><mixed-citation xmlns:xlink="http://www.w3.org/1999/xlink" xlink:type="simple">
          <person-group><name name-style="western"><surname>Fruhstorfer</surname><given-names>H</given-names></name></person-group> (<year>1915</year>) <article-title>Neue Lycaenidenformen aus dem Rijksmuseum in Leiden.</article-title> <source>Zoölogische Mededelingen</source>, <publisher-loc>Leiden</publisher-loc>, <volume>1</volume>: <fpage>141</fpage>–<lpage>148</lpage>.</mixed-citation></ref><ref id="B14"><mixed-citation xmlns:xlink="http://www.w3.org/1999/xlink" xlink:type="simple">
          <person-group><name name-style="western"><surname>Parsons</surname><given-names>MJ</given-names></name></person-group> (<year>1998</year>) <source>The butterflies of Papua New Guinea: their systematics and biology</source>. <publisher-name>Academic Press</publisher-name>, <publisher-loc>San Diego, London, etc.</publisher-loc>, <size units="page">xvi + 928 pp</size>.</mixed-citation></ref></ref-list></tp:taxon-treatment>
